# Supplementary material for: Longitudinal unzipping of 2D transition metal dichalcogenides
Source: Nat Commun. 2020 Oct 6;11:5032. doi: 10.1038/s41467-020-18810-0 (PMC7538978; doi:10.1038/s41467-020-18810-0)
Supplement: Supplementary file 2 — Source Data [file 41467_2020_18810_MOESM2_ESM.xlsx]

## Sheet: Fig.3A
Figure 3A. Solution pH changes upon the ultrasonication of Li intercalated MoS2 in oxygenated (Ox), deoxygenated (D.Ox) and deionized (D.I) water. Solution pH change upon hydration of Li intercalated WSe2 in oxygenated water is also provided.
Time	MoS2-oxy	E	MoS2-deoxy	E	MoS2-deion	E	WSe2-oxy	E
1	14.2	0.71	13.7	0.421	14.1	0.23	14.1	0.675
5	7.8	1.09	12.9	0.334	14	0.39	12.1	0.615
10	6.2	0.8	11.5	0.342	11.3	0.31	11.1	0.565
30	5.4	0.57	11.1	0.46	11	0.27	12.4	0.68
45	4.1	0.505	11.5	0.51	10.7	0.34	12.1	0.615
60	3.4	0.57	11.4	0.31	10.3	0.47	12	0.63

## Sheet: Fig.4D
Figure 4D. Tafel slopes and required potentials to attain a current density of 10 mA/cm2 for all unzipped 1T′ MX2 NRs, compared to exfoliated 1T′ MX2S.
	Tafel slope	Error	Potential	Error
MoS2NR	36.2	4.2	-0.079	0.04
MoSe2NR	48.3	4.8	-0.327	0.045
WSe2NR	50.1	4.4	-0.38	0.049
MoTe2NR	76.6	4.1	-0.441	0.042
MoS2S	82.2	4.4	-0.38	0.043
MoSe2S	93.9	4.7	-0.52	0.05
WSe2S	106.2	4.1	-0.66	0.045
MoTe2S	117.4	4.4	-0.72	0.048

## Sheet: Fig.4E
Ewe/V	<I>/mA/cm2	Ewe/V	<I>/mA/cm2	Ewe/V	<I>/mA/cm2	Ewe/V	<I>/mA/cm2	Ewe/V	<I>/mA/cm2					Data associated to stability test. Polarization curves in Figure 3E is obtained before and after CV cycles of 10K
	cycle 1		cycle 1k		cycle 2k		cycle 5k		cycle 10k
0.17231	-0.98575	0.07298	-1.10972	0.073	-1.09972	0.07292	-1.07644	0.07299	-1.05426
0.17159	-0.9782	0.07199	-1.10655	0.07196	-1.09834	0.07192	-1.07639	0.07194	-1.05173
0.17061	-0.97156	0.07099	-1.10733	0.07095	-1.09569	0.071	-1.07605	0.07093	-1.052
0.16954	-0.97318	0.06991	-1.10695	0.06996	-1.09561	0.06998	-1.07385	0.06994	-1.051
0.16855	-0.97865	0.06896	-1.11149	0.06899	-1.10288	0.06895	-1.08107	0.06894	-1.05376
0.16762	-0.97305	0.06798	-1.11061	0.06798	-1.10132	0.06794	-1.07789	0.06801	-1.05308
0.16665	-0.97892	0.06692	-1.11287	0.06702	-1.10058	0.06696	-1.08004	0.06695	-1.05594
0.16561	-0.98143	0.06603	-1.11854	0.06602	-1.10632	0.06593	-1.08705	0.0659	-1.06165
0.16457	-0.98052	0.06499	-1.11226	0.065	-1.1046	0.06498	-1.08235	0.06496	-1.05719
0.16353	-0.9828	0.064	-1.12123	0.06402	-1.10961	0.06399	-1.08834	0.06396	-1.0636
0.16262	-0.97869	0.06302	-1.12727	0.063	-1.11713	0.06296	-1.09361	0.06299	-1.06874
0.1615	-0.98451	0.06199	-1.12583	0.06195	-1.11441	0.06202	-1.09179	0.06198	-1.06862
0.16057	-0.98429	0.06094	-1.12605	0.06096	-1.11691	0.06099	-1.0938	0.06098	-1.06935
0.15959	-0.97858	0.05999	-1.12725	0.06003	-1.11324	0.05999	-1.09385	0.06	-1.06721
0.15853	-0.98784	0.05896	-1.12741	0.05902	-1.11728	0.05901	-1.09529	0.05895	-1.07128
0.15751	-0.98592	0.05799	-1.13297	0.05798	-1.12154	0.05805	-1.09958	0.05797	-1.07325
0.15659	-0.98412	0.05702	-1.12909	0.05701	-1.11965	0.05699	-1.09565	0.05701	-1.07213
0.15559	-0.98988	0.05603	-1.13726	0.05595	-1.12262	0.056	-1.10088	0.05599	-1.07567
0.15467	-0.98623	0.05499	-1.13406	0.05495	-1.12539	0.05497	-1.1037	0.055	-1.07683
0.15355	-0.99192	0.05394	-1.13556	0.05398	-1.12541	0.05398	-1.10223	0.05398	-1.07814
0.15224	-0.99567	0.05295	-1.14268	0.05293	-1.1331	0.05301	-1.11379	0.05303	-1.08575
0.15139	-1.00003	0.05197	-1.13957	0.05202	-1.12929	0.05198	-1.10628	0.05199	-1.08092
0.15052	-0.99995	0.05096	-1.1448	0.05094	-1.13199	0.05095	-1.10954	0.05102	-1.0855
0.14948	-0.99416	0.0499	-1.15288	0.04996	-1.14177	0.04994	-1.11904	0.05001	-1.09174
0.14842	-0.99765	0.04895	-1.14496	0.04895	-1.13454	0.04902	-1.11351	0.049	-1.08842
0.14741	-0.99922	0.04803	-1.15306	0.04802	-1.1407	0.04795	-1.11646	0.04802	-1.09101
0.14652	-0.99506	0.04698	-1.15191	0.04696	-1.14366	0.04698	-1.11923	0.04697	-1.09282
0.14548	-0.99966	0.04595	-1.15528	0.04592	-1.14312	0.04595	-1.12167	0.04603	-1.09589
0.14444	-0.99973	0.04496	-1.1595	0.04495	-1.14817	0.04498	-1.12622	0.04495	-1.09822
0.14348	-0.99785	0.04401	-1.15644	0.04401	-1.14689	0.04398	-1.12249	0.044	-1.09805
0.14241	-1.00437	0.04291	-1.16151	0.04302	-1.14985	0.043	-1.12701	0.04298	-1.10187
0.14142	-1.00038	0.04197	-1.16478	0.042	-1.15248	0.04202	-1.13003	0.042	-1.10483
0.14041	-1.00318	0.04099	-1.16256	0.04102	-1.15352	0.04103	-1.13128	0.04105	-1.10236
0.13946	-1.01611	0.03996	-1.1716	0.04001	-1.16159	0.03997	-1.14003	0.03996	-1.11235
0.13849	-1.00502	0.03896	-1.16982	0.03902	-1.15918	0.03906	-1.13787	0.03897	-1.10969
0.13743	-1.00553	0.03807	-1.17087	0.03796	-1.16098	0.03799	-1.13807	0.038	-1.11244
0.13639	-1.01095	0.03703	-1.1901	0.03705	-1.17859	0.037	-1.15325	0.03698	-1.12686
0.13545	-1.00678	0.03598	-1.17806	0.03596	-1.16797	0.03604	-1.14469	0.03598	-1.11822
0.1345	-1.01075	0.03502	-1.18242	0.03497	-1.16963	0.03498	-1.14613	0.03502	-1.12034
0.1334	-1.0136	0.034	-1.18546	0.03395	-1.17303	0.03394	-1.15113	0.03399	-1.12445
0.13245	-1.01051	0.03298	-1.18526	0.03302	-1.17391	0.033	-1.15122	0.03298	-1.12217
0.13139	-1.0158	0.03199	-1.19014	0.03195	-1.18068	0.03198	-1.15444	0.03193	-1.12997
0.13043	-1.01412	0.03094	-1.19107	0.03101	-1.18022	0.03105	-1.15693	0.03104	-1.13103
0.12945	-1.0165	0.02999	-1.19238	0.03	-1.18036	0.02999	-1.15712	0.02998	-1.13025
0.12842	-1.01971	0.02902	-1.20134	0.02905	-1.18761	0.02893	-1.16528	0.02899	-1.13722
0.12745	-1.01339	0.02796	-1.19704	0.02803	-1.18741	0.02799	-1.16516	0.02804	-1.13543
0.12647	-1.02633	0.02702	-1.20394	0.027	-1.19346	0.02702	-1.16756	0.02701	-1.14018
0.12544	-1.01955	0.02596	-1.20871	0.02598	-1.19621	0.02596	-1.16985	0.02603	-1.14445
0.12443	-1.02155	0.02501	-1.20597	0.02494	-1.1949	0.02502	-1.17265	0.02499	-1.14529
0.1235	-1.02861	0.02402	-1.21681	0.02399	-1.20515	0.02402	-1.18235	0.024	-1.15253
0.12249	-1.01909	0.02304	-1.21443	0.02301	-1.20412	0.02306	-1.18073	0.02304	-1.15188
0.12147	-1.02762	0.02198	-1.21777	0.02202	-1.20466	0.02197	-1.1788	0.02202	-1.15377
0.12043	-1.02799	0.02104	-1.22693	0.02099	-1.21356	0.02105	-1.18985	0.02098	-1.16038
0.11946	-1.02435	0.02002	-1.21932	0.01998	-1.20995	0.01998	-1.18716	0.02001	-1.16108
0.11845	-1.03273	0.01907	-1.22942	0.019	-1.21514	0.01894	-1.19063	0.01897	-1.16349
0.11748	-1.03049	0.01796	-1.23223	0.01801	-1.22442	0.01804	-1.19673	0.01803	-1.16687
0.11649	-1.0343	0.01702	-1.2296	0.01704	-1.21927	0.01697	-1.19624	0.01702	-1.16816
0.11542	-1.0353	0.01597	-1.24192	0.01605	-1.22509	0.01601	-1.20339	0.01602	-1.17348
0.11445	-1.03128	0.01496	-1.23997	0.01498	-1.23035	0.01506	-1.20364	0.01504	-1.17665
0.11343	-1.04346	0.01403	-1.24187	0.01402	-1.22917	0.01403	-1.20788	0.01401	-1.17744
0.11248	-1.04076	0.01304	-1.24913	0.01298	-1.23724	0.01303	-1.21406	0.01295	-1.18494
0.11145	-1.03629	0.012	-1.25127	0.01205	-1.24047	0.01199	-1.21554	0.01206	-1.18748
0.11045	-1.04348	0.01101	-1.26379	0.01101	-1.25137	0.011	-1.2229	0.01106	-1.19703
0.10948	-1.03951	0.01004	-1.26008	0.01007	-1.24934	0.00997	-1.22554	0.01003	-1.19593
0.10843	-1.04372	0.00897	-1.25875	0.00899	-1.24695	0.00896	-1.22427	0.00898	-1.19458
0.10745	-1.04654	0.00804	-1.26833	0.00806	-1.25836	0.00803	-1.23149	0.00805	-1.20247
0.10643	-1.04254	0.00694	-1.26822	0.007	-1.25454	0.00706	-1.23294	0.00702	-1.20355
0.10544	-1.0481	0.00601	-1.27189	0.00608	-1.26241	0.00598	-1.23379	0.00598	-1.20542
0.10449	-1.05118	0.00499	-1.27847	0.00503	-1.26768	0.00503	-1.24105	0.00499	-1.21423
0.10343	-1.04793	0.00398	-1.27729	0.00404	-1.26723	0.00404	-1.24401	0.00407	-1.21143
0.1025	-1.05175	0.00303	-1.29789	0.00306	-1.28377	0.003	-1.26041	0.00299	-1.23007
0.10145	-1.06692	0.00196	-1.29821	0.00204	-1.28629	0.00201	-1.26038	0.00197	-1.23111
0.10049	-1.05871	0.00101	-1.29187	0.000974545	-1.28031	0.000976676	-1.25351	0.00102	-1.22487
0.09951	-1.06009	2.017e-05	-1.29863	-2.9674e-05	-1.28594	-2.65e-05	-1.26077	2.017e-05	-1.23165
0.09849	-1.05739	-0.000530145	-1.29578	-0.000491968	-1.28768	-0.000511056	-1.26346	-0.00028201	-1.23234
0.09748	-1.05829	-6.2531e-05	-0.3638	-1.1659e-05	-0.36001	-8.5866e-05	-0.35193	-6.0415e-05	-0.34171
0.09648	-1.0601	0.000991517	0.46299	0.00102	0.45728	0.00099259	0.4502	0.00103	0.44371
0.09546	-1.06053	0.00214	0.59162	0.0021	0.58742	0.00212	0.5752	0.00207	0.56683
0.09453	-1.06634	0.00309	0.65796	0.0031	0.65094	0.00308	0.64121	0.00306	0.63004
0.09343	-1.06462	0.00404	0.70345	0.00405	0.6962	0.00405	0.68208	0.00407	0.67217
0.09248	-1.06597	0.00501	0.71859	0.00504	0.70809	0.00506	0.69631	0.00513	0.68721
0.09152	-1.07069	0.00606	0.74402	0.00606	0.73633	0.00603	0.72296	0.00601	0.71129
0.09053	-1.06887	0.00706	0.76191	0.00707	0.7556	0.00707	0.73914	0.00705	0.72818
0.08944	-1.07046	0.00809	0.77537	0.0081	0.76774	0.00808	0.75514	0.00805	0.7397
0.08849	-1.08177	0.0091	0.79207	0.00907	0.7866	0.00907	0.77255	0.00913	0.76257
0.08746	-1.07352	0.01009	0.80379	0.01007	0.79629	0.0101	0.78031	0.01006	0.763
0.08645	-1.08274	0.01097	0.8131	0.0111	0.80577	0.01105	0.78941	0.01106	0.77712
0.08544	-1.07692	0.01208	0.83378	0.01206	0.82649	0.01213	0.81247	0.01207	0.79707
0.08442	-1.08017	0.01307	0.83357	0.01309	0.82549	0.01312	0.80929	0.01309	0.79823
0.08345	-1.08358	0.01408	0.84416	0.01408	0.83474	0.01412	0.82085	0.01412	0.80729
0.0825	-1.08032	0.01505	0.85138	0.01511	0.8432	0.01511	0.82542	0.01511	0.80957
0.08148	-1.08487	0.01608	0.85305	0.01608	0.84756	0.01605	0.82987	0.01605	0.81738
0.08043	-1.08923	0.01706	0.86365	0.0171	0.85586	0.01706	0.84099	0.0171	0.82414
0.0794	-1.08617	0.01809	0.86495	0.01804	0.85685	0.01809	0.83998	0.01804	0.826
0.07849	-1.09465	0.01905	0.8725	0.01911	0.86515	0.01913	0.8485	0.01914	0.8334
0.07751	-1.08804	0.0201	0.88129	0.02006	0.87161	0.02006	0.85591	0.0201	0.84064
0.07658	-1.09585	0.02113	0.88086	0.02108	0.8729	0.02105	0.85516	0.02108	0.8407
0.07547	-1.10128	0.0221	0.89248	0.0221	0.88334	0.02207	0.86395	0.022	0.84984
0.07441	-1.09513	0.02311	0.8917	0.02308	0.88242	0.02309	0.86766	0.02306	0.84965
0.07348	-1.10069	0.02409	0.89955	0.02418	0.88753	0.02407	0.86771	0.02408	0.85529
0.07247	-1.1018	0.02506	0.90522	0.02506	0.89643	0.02511	0.88239	0.02509	0.86468
0.0715	-1.10229	0.02611	0.90288	0.0261	0.89498	0.02601	0.87633	0.0261	0.86211
0.07044	-1.10654	0.02704	0.90562	0.02714	0.89779	0.02705	0.88225	0.02701	0.86605
0.06942	-1.10494	0.02807	0.91425	0.02811	0.9054	0.02804	0.89018	0.02804	0.86943
0.06849	-1.10795	0.02907	0.90866	0.02908	0.90417	0.02914	0.88544	0.02914	0.87253
0.06751	-1.11104	0.03004	0.92019	0.03005	0.90836	0.02999	0.89257	0.03008	0.87571
0.06656	-1.11105	0.03107	0.92057	0.03107	0.90914	0.0311	0.89162	0.0311	0.87766
0.06545	-1.11681	0.03205	0.92079	0.03202	0.91198	0.03208	0.89333	0.03205	0.87971
0.06445	-1.11701	0.03305	0.92593	0.03303	0.92001	0.0331	0.90349	0.03309	0.88389
0.06352	-1.11803	0.03404	0.92421	0.03407	0.9158	0.03403	0.89753	0.03408	0.8827
0.06252	-1.13297	0.03509	0.92938	0.03509	0.92165	0.03503	0.90286	0.03506	0.88616
0.06153	-1.12335	0.03603	0.93521	0.03608	0.92362	0.03613	0.90848	0.03611	0.88931
0.06046	-1.1261	0.037	0.93253	0.03706	0.92376	0.03714	0.90321	0.03705	0.88978
0.05948	-1.13124	0.03813	0.94746	0.03809	0.93889	0.03814	0.9215	0.03808	0.90671
0.0585	-1.12865	0.03905	0.93925	0.03913	0.93063	0.03913	0.91309	0.03908	0.89457
0.05749	-1.13306	0.04002	0.93838	0.0401	0.92828	0.04002	0.91059	0.04006	0.89654
0.05651	-1.13438	0.04098	0.94358	0.04108	0.93629	0.04108	0.91754	0.04107	0.90052
0.05552	-1.13416	0.04208	0.94358	0.04212	0.93387	0.04207	0.91499	0.04207	0.89695
0.0545	-1.13896	0.04304	0.94462	0.04307	0.93565	0.04304	0.91616	0.04305	0.89985
0.05349	-1.14199	0.04405	0.94836	0.04406	0.93966	0.04413	0.92204	0.04409	0.90395
0.05253	-1.14408	0.04508	0.94546	0.04504	0.93709	0.0451	0.91958	0.04511	0.90122
0.05148	-1.1499	0.04606	0.95053	0.04611	0.94384	0.04608	0.92479	0.04604	0.90716
0.05049	-1.1446	0.04708	0.95445	0.04704	0.94102	0.04706	0.92375	0.04707	0.90843
0.04947	-1.15361	0.04809	0.95263	0.04809	0.9426	0.04804	0.92542	0.04803	0.90833
0.04849	-1.1548	0.04908	0.95604	0.04908	0.94719	0.04907	0.93006	0.04903	0.91159
0.04752	-1.15222	0.05004	0.95615	0.05011	0.94485	0.05003	0.92857	0.05012	0.91195
0.04653	-1.16008	0.05104	0.95716	0.05111	0.95051	0.05104	0.93237	0.05104	0.91437
0.04549	-1.16038	0.05205	0.95996	0.05202	0.95141	0.05204	0.93149	0.05207	0.91471
0.04447	-1.16294	0.05308	0.95875	0.05308	0.94832	0.0531	0.92863	0.05309	0.91161
0.04346	-1.16648	0.05406	0.96251	0.05412	0.95376	0.05402	0.93714	0.05408	0.91691
0.04254	-1.1648	0.05507	0.9623	0.05503	0.95235	0.05504	0.93506	0.05509	0.91878
0.04147	-1.16947	0.05603	0.96179	0.05599	0.95122	0.05606	0.93366	0.05605	0.9171
0.04047	-1.17617	0.05705	0.965	0.05709	0.95689	0.0571	0.93606	0.05706	0.92064
0.03953	-1.17296	0.05804	0.96253	0.05804	0.95474	0.05799	0.93595	0.05811	0.91753
0.03851	-1.1813	0.05905	0.96373	0.05905	0.9563	0.05907	0.93754	0.05902	0.91966
0.03749	-1.18521	0.06001	0.97133	0.06006	0.96034	0.06002	0.94539	0.06008	0.92413
0.03652	-1.19059	0.06107	0.96362	0.06102	0.95575	0.06108	0.93806	0.06104	0.91999
0.03542	-1.19138	0.06207	0.97037	0.06207	0.9614	0.06205	0.94354	0.06207	0.92417
0.03455	-1.18702	0.06301	0.97862	0.06302	0.96664	0.063	0.94723	0.06302	0.93171
0.0335	-1.19699	0.06411	0.97292	0.06408	0.96519	0.06403	0.9465	0.06402	0.92706
0.03248	-1.19754	0.06503	0.97489	0.06502	0.96756	0.06504	0.94702	0.06498	0.93135
0.03146	-1.1954	0.06602	0.96863	0.06604	0.9616	0.06598	0.94261	0.06604	0.92433
0.03045	-1.21949	0.06704	0.97546	0.06712	0.96321	0.06708	0.94566	0.06712	0.92998
0.02947	-1.20882	0.06805	0.97646	0.06809	0.9653	0.06811	0.94874	0.06801	0.92912
0.02851	-1.20861	0.06914	0.97058	0.06907	0.96335	0.06905	0.94439	0.06908	0.92574
0.02749	-1.21611	0.07003	0.97793	0.07006	0.9684	0.07004	0.95056	0.06999	0.93229
0.0265	-1.21205	0.07108	0.97496	0.07102	0.96811	0.07107	0.94707	0.07101	0.92964
0.02545	-1.22119	0.07203	0.97414	0.07205	0.96565	0.07208	0.9461	0.0721	0.93034
0.0245	-1.22593	0.07309	0.98084	0.07307	0.97225	0.07305	0.95328	0.07299	0.93551
0.02352	-1.22337	0.0741	0.98891	0.07404	0.97667	0.07399	0.9607	0.07402	0.94262
0.02247	-1.23193	0.07502	0.98654	0.07507	0.97649	0.07508	0.95707	0.07507	0.9387
0.02152	-1.23201	0.07604	0.9852	0.07608	0.97466	0.07598	0.95681	0.07607	0.93624
0.02053	-1.2338	0.07702	0.97767	0.0771	0.96955	0.0771	0.95247	0.077	0.9334
0.01943	-1.23939	0.07805	0.98166	0.07808	0.97471	0.07815	0.95435	0.07803	0.93817
0.0185	-1.24229	0.07904	0.984	0.07909	0.97469	0.07903	0.95575	0.07902	0.93757
0.01754	-1.24559	0.07999	0.9809	0.08006	0.97277	0.08004	0.95322	0.08002	0.93704
0.01651	-1.25387	0.08105	0.98481	0.08104	0.97553	0.08105	0.95661	0.08104	0.94011
0.01553	-1.25199	0.08205	0.98265	0.08205	0.97327	0.08199	0.95551	0.08205	0.93544
0.0145	-1.25969	0.08302	0.98278	0.0831	0.97495	0.08305	0.95733	0.08306	0.93793
0.01351	-1.26343	0.08401	0.98643	0.08406	0.97748	0.08401	0.95756	0.08406	0.94068
0.01252	-1.26425	0.08504	0.98434	0.08499	0.97533	0.08504	0.95694	0.08499	0.93725
0.01157	-1.28251	0.08603	0.98876	0.08609	0.9786	0.08599	0.96313	0.08609	0.94334
0.01049	-1.27301	0.08705	0.98692	0.08708	0.97693	0.08704	0.95737	0.08711	0.94215
0.00956	-1.2801	0.08804	0.98553	0.08806	0.97636	0.08808	0.95758	0.08805	0.94059
0.00851	-1.28546	0.08901	1.00055	0.08907	0.9925	0.08907	0.97488	0.08904	0.95566
0.00747	-1.28428	0.09003	0.98908	0.09005	0.97845	0.09011	0.95983	0.08999	0.94332
0.00655	-1.29605	0.09107	0.98835	0.09105	0.97941	0.09103	0.96129	0.09108	0.94397
0.00553	-1.29641	0.09206	0.9936	0.09215	0.98301	0.09208	0.96646	0.09207	0.9471
0.00449	-1.30054	0.09311	0.98828	0.09307	0.9805	0.09305	0.95851	0.09306	0.94323
0.00351	-1.30427	0.09399	0.99107	0.09409	0.98239	0.09406	0.96565	0.0941	0.94673
0.00255	-1.30785	0.09513	0.99318	0.09503	0.98173	0.09501	0.96337	0.09507	0.94732
0.00148	-1.31575	0.09601	0.98845	0.09602	0.98204	0.09606	0.96264	0.0961	0.94453
0.000525	-1.32087	0.09709	0.99553	0.09705	0.98353	0.09705	0.96688	0.09709	0.95062
-0.000153	-1.32649	0.09806	0.99241	0.09807	0.98394	0.09807	0.96447	0.09808	0.94425
-0.000492	-1.3207	0.09905	0.9944	0.09906	0.98582	0.09906	0.96734	0.09906	0.94931
-9.9e-05	-0.40416	0.10004	0.99584	0.10007	0.98645	0.10005	0.96852	0.10009	0.95109
0.00102	0.41425	0.10106	0.99062	0.10105	0.98091	0.10108	0.96209	0.10104	0.94632
0.00199	0.5459	0.10207	1.0002	0.10202	0.9904	0.10209	0.97235	0.10208	0.95474
0.00305	0.60946	0.10302	0.99395	0.10306	0.98706	0.10298	0.9697	0.10307	0.95211
0.00406	0.64563	0.10405	0.99573	0.10398	0.98604	0.10413	0.96735	0.10403	0.9471
0.00512	0.67408	0.105	1.00249	0.10503	0.99418	0.10504	0.97375	0.10509	0.95682
0.00607	0.70128	0.106	0.99553	0.10605	0.98368	0.10606	0.96701	0.10602	0.95005
0.00709	0.7201	0.10707	0.99679	0.10702	0.98717	0.10706	0.97122	0.10701	0.95291
0.00809	0.73457	0.10807	0.99711	0.10801	0.99002	0.10802	0.96903	0.108	0.9536
0.00909	0.75647	0.10903	0.99625	0.10905	0.98772	0.10895	0.9693	0.10907	0.95181
0.01004	0.76346	0.11	1.00136	0.11	0.99141	0.11001	0.97521	0.10999	0.95698
0.01105	0.77617	0.111	1.00207	0.11106	0.9911	0.11109	0.97307	0.11109	0.95527
0.01211	0.79759	0.11204	0.99891	0.11207	0.98979	0.11203	0.97072	0.11204	0.95544
0.01306	0.79819	0.11301	1.00211	0.11301	0.99416	0.11297	0.97584	0.11306	0.95756
0.01414	0.80794	0.11399	1.00337	0.114	0.99241	0.11401	0.97628	0.114	0.95723
0.01509	0.81419	0.11502	1.00831	0.11508	1.00002	0.11508	0.98271	0.11495	0.96443
0.01609	0.82148	0.116	1.00327	0.11601	0.99657	0.11603	0.97662	0.11601	0.96038
0.0171	0.83152	0.11701	0.99985	0.11703	0.99006	0.11706	0.97342	0.11707	0.95653
0.01811	0.83359	0.11799	1.00549	0.11809	0.99819	0.11805	0.97883	0.11798	0.96212
0.01906	0.84417	0.11903	1.00529	0.11906	0.99527	0.11904	0.97727	0.11899	0.95932
0.0201	0.84638	0.12002	1.00102	0.12006	0.99259	0.12002	0.97497	0.12003	0.95911
0.02105	0.8488	0.12097	1.00868	0.12105	0.99789	0.12105	0.97972	0.121	0.96225
0.02206	0.86061	0.12201	1.00272	0.12206	0.99331	0.12202	0.97438	0.12203	0.95802
0.02311	0.86335	0.12303	1.00574	0.12303	0.99612	0.12301	0.98015	0.12301	0.96277
0.02405	0.86585	0.12399	1.00884	0.124	1.00052	0.12402	0.98064	0.12403	0.96496
0.02509	0.87582	0.12496	1.00316	0.125	0.99429	0.12506	0.97756	0.12501	0.95836
0.02605	0.87396	0.126	1.00724	0.12602	1.00071	0.12602	0.98119	0.12603	0.96585
0.0271	0.88005	0.12701	1.00973	0.12704	1.00044	0.12713	0.9839	0.12705	0.96739
0.02805	0.88775	0.128	1.00673	0.128	0.9988	0.12802	0.97974	0.12806	0.96305
0.02907	0.88431	0.12901	1.01239	0.12903	1.00096	0.12903	0.98577	0.12906	0.9684
0.03005	0.89339	0.13006	1.00766	0.13008	0.99994	0.13006	0.98	0.13001	0.96244
0.03108	0.90681	0.13103	1.00927	0.13106	1.00094	0.13098	0.98405	0.13101	0.96654
0.0321	0.89886	0.13205	1.01264	0.13203	1.00176	0.13204	0.98434	0.13206	0.96841
0.03301	0.90284	0.13302	1.00527	0.13311	0.99958	0.13309	0.98179	0.13307	0.96357
0.03404	0.90147	0.13403	1.01183	0.13401	1.00435	0.13406	0.98679	0.13401	0.96996
0.03502	0.90772	0.13497	1.01351	0.13502	1.00173	0.13501	0.98331	0.13501	0.96787
0.03601	0.90969	0.13599	1.01017	0.13609	1.00072	0.13606	0.98282	0.13601	0.96799
0.0371	0.90727	0.13704	1.0154	0.13706	1.00857	0.13701	0.98897	0.13707	0.97148
0.03811	0.92489	0.13797	1.01068	0.13801	1.00323	0.13798	0.98464	0.13806	0.9701
0.03909	0.91709	0.13904	1.01234	0.13906	1.00437	0.13901	0.98731	0.139	0.969
0.04007	0.91677	0.14005	1.02535	0.14007	1.01456	0.14001	0.99735	0.14005	0.981
0.04103	0.92385	0.14104	1.01218	0.14104	1.00689	0.14104	0.98589	0.14105	0.97
0.04206	0.92232	0.14203	1.0161	0.14205	1.00804	0.14201	0.99038	0.14199	0.97542
0.04309	0.92253	0.14301	1.01826	0.14297	1.00796	0.14305	0.99105	0.14298	0.97224
0.04407	0.92688	0.14402	1.01569	0.14402	1.00425	0.14401	0.98688	0.14402	0.97177
0.04502	0.92654	0.14505	1.03009	0.14502	1.02298	0.145	1.00316	0.14504	0.98804
0.04606	0.9319	0.14608	1.02031	0.14601	1.01163	0.14599	0.99268	0.14599	0.97572
0.04709	0.93158	0.14697	1.01788	0.147	1.00834	0.14708	0.9927	0.14706	0.97627
0.0481	0.92862	0.14802	1.01992	0.14805	1.01021	0.14796	0.99138	0.14803	0.97634
0.04907	0.93908	0.14904	1.01582	0.14902	1.00704	0.14901	0.99179	0.14897	0.97347
0.05006	0.93372	0.15001	1.02056	0.15	1.01286	0.14999	0.99422	0.15004	0.98053
0.05105	0.94092	0.15097	1.01877	0.15098	1.01133	0.15098	0.99368	0.15104	0.9787
0.05207	0.93967	0.152	1.01814	0.15194	1.00981	0.15201	0.99218	0.15196	0.97391
0.05315	0.9396	0.153	1.03467	0.1532	1.03017	0.15322	0.99938	0.15307	0.99629
0.05406	0.94401	0.15412	1.03482	0.15412	1.02684	0.15418	1.00739	0.15419	0.99358
0.05506	0.94451	0.15519	1.02301	0.15512	1.01802	0.15513	0.99927	0.15522	0.98212
0.05606	0.94133	0.15616	1.02973	0.15616	1.01856	0.15619	1.00052	0.15614	0.98578
0.05706	0.94818	0.15711	1.02351	0.1572	1.01417	0.15713	0.99561	0.15708	0.98059
0.05808	0.94346	0.1581	1.02551	0.15807	1.01536	0.15815	0.99932	0.15813	0.98355
0.059	0.94752	0.1591	1.02544	0.15915	1.01904	0.15915	0.99926	0.15917	0.98053
0.06012	0.95377	0.16016	1.0224	0.16016	1.0153	0.16016	0.99881	0.16016	0.98253
0.06113	0.94784	0.16116	1.02766	0.16113	1.01932	0.16124	1.00288	0.1612	0.98775
0.06208	0.9529	0.16218	1.02467	0.16214	1.01695	0.16214	0.99766	0.16213	0.98304
0.06307	0.9556	0.16316	1.02845	0.16316	1.01901	0.16312	1.00185	0.16314	0.98568
0.06402	0.95771	0.16419	1.02942	0.16414	1.02014	0.16415	1.00498	0.16416	0.98736
0.0651	0.95903	0.16513	1.02509	0.16519	1.01738	0.16514	1.00014	0.16509	0.98394
0.06605	0.95402	0.16623	1.04113	0.16613	1.03392	0.16617	1.01327	0.16612	0.99774
0.06707	0.956	0.16712	1.029	0.16716	1.02037	0.16715	1.0037	0.16711	0.9894
0.06804	0.95799	0.16816	1.02881	0.16815	1.01787	0.16814	1.0031	0.16814	0.98688
0.06904	0.95518	0.16913	1.03516	0.16912	1.02768	0.16913	1.00907	0.16917	0.99201
0.07	0.96073	0.17015	1.03007	0.17013	1.0215	0.17016	1.00341	0.17016	0.98896
0.07111	0.96105	0.17116	1.02982	0.17121	1.02473	0.17119	1.0058	0.17115	0.98884
0.07204	0.95713	0.1722	1.03122	0.17216	1.02347	0.17215	1.00813	0.17211	0.99303
0.07306	0.96666	0.17319	1.03136	0.17311	1.02433	0.17312	1.00366	0.17311	0.98904
0.07401	0.96246	0.1741	1.03567	0.17417	1.02765	0.17417	1.01043	0.1742	0.99386
0.07502	0.96388	0.17514	1.03539	0.17515	1.02526	0.17513	1.00822	0.17512	0.99672
0.07612	0.96958	0.17617	1.03286	0.17616	1.02302	0.17611	1.0073	0.17617	0.99155
0.077	0.96198	0.17716	1.03807	0.17712	1.02905	0.17713	1.01313	0.17722	0.9966
0.07806	0.96781	0.17807	1.03413	0.17814	1.02655	0.17816	1.00961	0.17815	0.99498
0.07906	0.96611	0.1791	1.03813	0.17915	1.03159	0.17911	1.01123	0.17918	0.99766
0.08004	0.96541	0.18012	1.04198	0.18011	1.03156	0.18011	1.01389	0.18017	0.99879
0.08101	0.96944	0.18108	1.03466	0.18117	1.02599	0.18112	1.01024	0.18113	0.99354
0.08209	0.96686	0.18208	1.04085	0.18202	1.03315	0.1821	1.01684	0.1821	1.0013
0.08305	0.96843	0.18316	1.04031	0.18314	1.03361	0.18312	1.01484	0.18312	0.99988
0.08406	0.97076	0.18417	1.03609	0.18411	1.02976	0.18418	1.012	0.18413	0.99766
0.08501	0.96783	0.18507	1.04419	0.18516	1.03301	0.18516	1.01576	0.18515	1.00221
0.08605	0.97561	0.18611	1.03883	0.18622	1.03233	0.18614	1.01391	0.18608	0.99882
0.08707	0.97194	0.18713	1.04309	0.18713	1.03297	0.18711	1.01638	0.18717	1.00093
0.0881	0.97007	0.1881	1.04426	0.18811	1.03932	0.18813	1.02145	0.1882	1.00545
0.08905	0.98693	0.18912	1.04321	0.18906	1.03263	0.18909	1.01572	0.18913	1.00212
0.09003	0.97323	0.19017	1.04478	0.19018	1.0391	0.19012	1.02289	0.19011	1.0057
0.09102	0.97353	0.1911	1.05165	0.19117	1.04276	0.19114	1.02573	0.19116	1.01285
0.09203	0.97727	0.19211	1.04841	0.19216	1.03926	0.19219	1.02216	0.19224	1.00925
0.09303	0.97234	0.19308	1.04928	0.19317	1.04485	0.19317	1.02532	0.19313	1.00955
0.09407	0.97805	0.19415	1.04714	0.19412	1.03541	0.19407	1.02177	0.19411	1.00553
0.095	0.97516	0.19513	1.05039	0.19518	1.04324	0.19516	1.02434	0.19516	1.01065
0.09603	0.97301	0.1961	1.05233	0.19607	1.04302	0.19616	1.02563	0.19612	1.01026
0.09712	0.98213	0.19709	1.04724	0.19715	1.03694	0.19712	1.02334	0.19717	1.01009
0.09804	0.97933	0.19813	1.05229	0.19811	1.04494	0.19811	1.02856	0.19811	1.01158
0.0991	0.9774	0.19909	1.05174	0.19923	1.04425	0.19912	1.02435	0.19908	1.01001
0.10007	0.97798	0.2001	1.05136	0.20008	1.0446	0.20017	1.02556	0.2001	1.01347
0.10104	0.97811	0.20116	1.05621	0.2011	1.04772	0.20112	1.03224	0.2011	1.0184
0.10206	0.99602	0.20208	1.05222	0.20208	1.04277	0.20216	1.02847	0.20215	1.01326
0.10307	0.98375	0.20311	1.05347	0.20312	1.04804	0.20308	1.02958	0.20321	1.01543
0.10397	0.97961	0.20413	1.06042	0.20417	1.05015	0.20416	1.03396	0.20411	1.02049
0.10508	0.98693	0.20518	1.05399	0.20509	1.04841	0.20514	1.03154	0.20513	1.01753
0.10605	0.98054	0.20609	1.05777	0.20615	1.05338	0.20612	1.03152	0.20609	1.01987
0.10705	0.98127	0.20716	1.06145	0.2072	1.05134	0.20709	1.03483	0.2071	1.02104
0.10805	0.98349	0.20811	1.0576	0.20817	1.04957	0.20813	1.03346	0.20816	1.02034
0.10902	0.98035	0.20913	1.06224	0.20911	1.05414	0.20914	1.03673	0.20915	1.02367
0.11002	0.98545	0.21006	1.06056	0.21015	1.05361	0.21018	1.03628	0.21013	1.0215
0.11103	0.98491	0.21117	1.06221	0.2111	1.05508	0.21109	1.03654	0.21113	1.02198
0.11202	0.98348	0.21211	1.06536	0.21207	1.05725	0.21213	1.04133	0.2121	1.02706
0.11301	0.98754	0.2131	1.06031	0.21311	1.05121	0.2132	1.03645	0.2131	1.02268
0.114	0.98605	0.21413	1.07	0.21415	1.06259	0.21411	1.04454	0.21416	1.02985
0.11502	0.99181	0.21514	1.06535	0.21512	1.05852	0.21508	1.04074	0.21518	1.02978
0.11604	0.98961	0.21613	1.08027	0.2162	1.07222	0.21613	1.05562	0.21615	1.04179
0.11705	0.98295	0.21715	1.08548	0.21715	1.07482	0.21719	1.06005	0.21711	1.04585
0.118	0.99062	0.21813	1.06976	0.21807	1.06208	0.21816	1.04513	0.21814	1.03166
0.11903	0.98924	0.21916	1.07135	0.21908	1.06423	0.21918	1.04448	0.21914	1.03373
0.12002	0.98567	0.22012	1.07385	0.22013	1.06809	0.22014	1.05122	0.22012	1.03527
0.12112	0.9897	0.22114	1.07161	0.22108	1.05978	0.22109	1.04559	0.22106	1.03135
0.12198	0.98522	0.22216	1.07711	0.2221	1.07045	0.22217	1.05267	0.22206	1.03822
0.12303	0.98986	0.22316	1.07229	0.22311	1.06578	0.22312	1.0512	0.22309	1.0384
0.12404	0.99176	0.22412	1.07394	0.22408	1.068	0.22414	1.04922	0.22418	1.03538
0.12505	0.98668	0.22514	1.08172	0.22514	1.06964	0.22516	1.05534	0.22515	1.04172
0.12599	0.99534	0.22608	1.07636	0.22619	1.06999	0.22609	1.05017	0.22609	1.03974
0.12703	0.99143	0.22705	1.08159	0.22712	1.07459	0.2271	1.05695	0.22712	1.04304
0.12799	0.98976	0.22814	1.08352	0.22813	1.07372	0.22812	1.05807	0.22812	1.04442
0.12899	0.99658	0.2291	1.07794	0.22912	1.07073	0.22909	1.0544	0.22915	1.04173
0.12999	0.98834	0.23009	1.08729	0.23016	1.0814	0.23013	1.06506	0.2302	1.04964
0.13107	0.9939	0.23112	1.08605	0.23117	1.07611	0.23108	1.05875	0.23111	1.0482
0.13207	0.99562	0.23216	1.08306	0.23218	1.07867	0.2321	1.0601	0.23212	1.04738
0.13303	0.98954	0.23312	1.09314	0.23312	1.08287	0.23308	1.0676	0.23305	1.05248
0.13401	0.99557	0.23412	1.08464	0.23412	1.07796	0.23412	1.06077	0.23409	1.04911
0.13507	0.99284	0.23506	1.08786	0.23511	1.08375	0.23509	1.06516	0.2351	1.05211
0.13605	0.99446	0.23613	1.09208	0.23621	1.08319	0.23616	1.06674	0.2361	1.05482
0.13705	0.9975	0.23706	1.09012	0.23718	1.08143	0.2371	1.0653	0.23713	1.05197
0.138	0.99618	0.23814	1.09475	0.23812	1.0856	0.23813	1.07067	0.2381	1.05799
0.13901	0.99424	0.23916	1.09439	0.23911	1.08812	0.2391	1.07128	0.23914	1.05893
0.14011	1.00922	0.24007	1.09499	0.24017	1.08887	0.24018	1.06968	0.2401	1.06015
0.14107	0.99506	0.24108	1.09748	0.24115	1.08989	0.24114	1.07619	0.24112	1.06223
0.14203	0.99692	0.2421	1.10076	0.24211	1.09264	0.24213	1.07607	0.24215	1.064
0.14301	1.00072	0.2431	1.10753	0.24315	1.1012	0.24314	1.08263	0.24314	1.07002
0.14401	0.99701	0.24408	1.10272	0.24413	1.09392	0.24414	1.07943	0.24415	1.06823
0.14508	0.99967	0.24513	1.1022	0.24512	1.09253	0.24513	1.07531	0.24511	1.06422
0.14605	0.99752	0.24615	1.10838	0.24616	1.09928	0.24612	1.08409	0.24614	1.07122
0.14699	0.99801	0.24715	1.10639	0.24716	1.09933	0.24713	1.08329	0.24715	1.0699
0.14801	1.00274	0.24812	1.10338	0.24815	1.10051	0.24815	1.08019	0.24811	1.06974
0.14901	0.99861	0.24913	1.11315	0.24916	1.10441	0.24916	1.08989	0.24909	1.07589
0.15004	1.00403	0.25011	1.10655	0.25013	1.1003	0.25016	1.08392	0.25015	1.07526
0.15102	0.99977	0.25112	1.11284	0.25112	1.10293	0.25114	1.08567	0.25112	1.07378
0.15199	0.99956	0.25217	1.11784	0.25207	1.10828	0.25217	1.09301	0.25213	1.08257
0.15308	1.0072	0.25309	1.11251	0.25315	1.10619	0.25313	1.09032	0.25313	1.07776
0.15418	1.01591	0.2542	1.12006	0.25413	1.10999	0.25418	1.09413	0.25414	1.08342
0.15517	1.00749	0.25515	1.12086	0.25508	1.11622	0.25517	1.09842	0.25515	1.08477
0.15615	1.00946	0.25613	1.12094	0.2561	1.11216	0.25617	1.09512	0.25615	1.08576
0.15717	1.00255	0.25712	1.12541	0.25712	1.11731	0.25713	1.10306	0.25717	1.09068
0.15817	1.00756	0.25809	1.12063	0.25816	1.11558	0.25816	1.09947	0.25808	1.08715
0.15913	1.00489	0.25911	1.1259	0.2591	1.11993	0.25906	1.10295	0.25907	1.09108
0.16026	1.0045	0.26007	1.13211	0.26014	1.12087	0.26009	1.10665	0.26011	1.0938
0.16116	1.0105	0.26111	1.12497	0.26112	1.12066	0.26111	1.10199	0.26112	1.09225
0.16208	1.00346	0.26214	1.1329	0.26206	1.12606	0.26213	1.10795	0.26211	1.09994
0.16319	1.00875	0.26314	1.13095	0.26315	1.12332	0.26309	1.10739	0.26312	1.09847
0.16414	1.00886	0.26409	1.13315	0.26411	1.12737	0.26411	1.11118	0.26407	1.09769
0.16513	1.00628	0.26507	1.14129	0.26512	1.13462	0.26512	1.11804	0.26512	1.10692
0.1662	1.02243	0.26609	1.1364	0.26614	1.12764	0.2661	1.11251	0.26613	1.1033
0.16711	1.01029	0.26711	1.14223	0.26708	1.13392	0.26705	1.11817	0.26708	1.1053
0.16821	1.00718	0.26808	1.15228	0.26812	1.14549	0.26802	1.13034	0.2681	1.12161
0.16918	1.01451	0.2691	1.14379	0.26913	1.13828	0.26914	1.121	0.26914	1.11151
0.17017	1.01122	0.27009	1.14815	0.27007	1.14076	0.27014	1.12665	0.27012	1.11664
0.17108	1.01353	0.2711	1.15077	0.27115	1.14439	0.27119	1.12612	0.2711	1.11737
0.17215	1.01155	0.27218	1.1522	0.27212	1.14222	0.27209	1.12756	0.2721	1.11559
0.17318	1.02818	0.27304	1.15369	0.27311	1.14825	0.27313	1.13323	0.27312	1.12359
0.17416	1.01597	0.27411	1.15543	0.27412	1.14604	0.27414	1.13073	0.27414	1.12067
0.17512	1.0146	0.27512	1.15523	0.27513	1.15177	0.27512	1.13518	0.27503	1.12822
0.17614	1.01416	0.2761	1.16345	0.27606	1.15302	0.27611	1.13729	0.27612	1.12824
0.17714	1.01926	0.2771	1.15819	0.27713	1.15365	0.2771	1.13759	0.27709	1.12675
0.1781	1.01475	0.27815	1.16769	0.27809	1.16056	0.27814	1.1452	0.27812	1.13485
0.17913	1.01789	0.27913	1.1656	0.27906	1.15917	0.27908	1.14366	0.27912	1.13432
0.18015	1.01738	0.28013	1.16853	0.28013	1.16028	0.28008	1.14391	0.28009	1.13777
0.18117	1.01712	0.28111	1.17735	0.28114	1.17305	0.28107	1.15514	0.28109	1.14648
0.18215	1.02187	0.28207	1.17408	0.28211	1.16489	0.28209	1.15236	0.28218	1.14217
0.18316	1.0195	0.28308	1.17567	0.28304	1.16963	0.28314	1.15312	0.28307	1.14594
0.18418	1.01507	0.28404	1.18413	0.28408	1.17675	0.28416	1.16054	0.28414	1.15253
0.18519	1.02262	0.28507	1.18026	0.28512	1.17363	0.28506	1.15885	0.2851	1.14577
0.18618	1.02141	0.28616	1.18612	0.28612	1.17977	0.28613	1.16601	0.28612	1.15635
0.18715	1.01936	0.2871	1.20299	0.28711	1.19626	0.28714	1.18072	0.28712	1.17149
0.18815	1.02475	0.28807	1.19083	0.28805	1.18264	0.28814	1.1674	0.2881	1.15871
0.18913	1.02057	0.2891	1.19632	0.28914	1.19086	0.28909	1.17636	0.28913	1.1658
0.19018	1.02614	0.29011	1.19396	0.29012	1.18763	0.29003	1.17096	0.29013	1.16529
0.19114	1.03046	0.29108	1.2007	0.29114	1.19368	0.29114	1.17939	0.29119	1.17007
0.19215	1.0256	0.2921	1.20484	0.29209	1.19975	0.29207	1.18257	0.29208	1.17677
0.19318	1.02914	0.29304	1.20264	0.29307	1.19724	0.29313	1.1824	0.29304	1.17246
0.19418	1.02521	0.29412	1.22087	0.29411	1.21235	0.29412	1.19768	0.29411	1.1903
0.19513	1.02867	0.2951	1.21061	0.29509	1.20848	0.29513	1.18997	0.29512	1.18423
0.19614	1.02974	0.29608	1.21379	0.29612	1.20385	0.29609	1.19281	0.29611	1.18423
0.19715	1.02699	0.29712	1.22008	0.29712	1.21564	0.29712	1.19977	0.29714	1.19322
0.19813	1.0296	0.29811	1.22077	0.29814	1.21418	0.29809	1.19926	0.29814	1.19187
0.19913	1.0297	0.29905	1.22527	0.29903	1.21902	0.29907	1.20282	0.29908	1.19392
0.20012	1.02921	0.29957	1.20614	0.29964	1.20059	0.2996	1.19122	0.29968	1.18185
0.20111	1.03584	0.29919	0.2364	0.29921	0.23725	0.2992	0.24061	0.29921	0.25262
0.20215	1.02894	0.29808	-0.44496	0.29804	-0.43466	0.29811	-0.42045	0.29806	-0.39692
0.20315	1.03488	0.29699	-0.53723	0.29705	-0.52756	0.29702	-0.51081	0.29706	-0.48794
0.20412	1.03655	0.29603	-0.59294	0.29602	-0.58391	0.296	-0.56532	0.29606	-0.54341
0.20514	1.0335	0.29502	-0.62513	0.29508	-0.616	0.29505	-0.60142	0.29507	-0.57659
0.20608	1.03866	0.29402	-0.64759	0.29395	-0.63847	0.29402	-0.62172	0.29404	-0.59927
0.2072	1.03807	0.29308	-0.68677	0.29306	-0.67763	0.29299	-0.65791	0.293	-0.63534
0.20807	1.03673	0.29202	-0.69108	0.29205	-0.6804	0.29205	-0.66324	0.292	-0.64138
0.20908	1.0395	0.29101	-0.70783	0.29104	-0.69778	0.29103	-0.6787	0.29102	-0.65459
0.21012	1.0389	0.29002	-0.7238	0.29	-0.71551	0.29001	-0.6977	0.29001	-0.67503
0.21108	1.03964	0.28902	-0.72882	0.28904	-0.71999	0.28901	-0.70307	0.28905	-0.68123
0.21215	1.04338	0.28805	-0.74791	0.288	-0.73726	0.28807	-0.71902	0.288	-0.69617
0.21316	1.0393	0.28703	-0.75544	0.28705	-0.74403	0.28703	-0.72822	0.287	-0.70561
0.2141	1.04565	0.28604	-0.77656	0.28604	-0.7701	0.28605	-0.74919	0.28604	-0.72702
0.21515	1.04615	0.28505	-0.77407	0.28499	-0.76788	0.28506	-0.74737	0.28504	-0.72955
0.21616	1.04476	0.28404	-0.78016	0.28403	-0.76927	0.28402	-0.75223	0.28407	-0.72775
0.21711	1.05721	0.28307	-0.78845	0.28302	-0.78008	0.28306	-0.76126	0.28299	-0.74256
0.2181	1.04487	0.282	-0.79723	0.28203	-0.78681	0.28203	-0.76759	0.28199	-0.74881
0.21923	1.04874	0.28102	-0.79904	0.28099	-0.78919	0.28103	-0.77395	0.28109	-0.74961
0.22016	1.05254	0.28001	-0.81475	0.28001	-0.80387	0.28004	-0.78698	0.28	-0.76507
0.22113	1.04914	0.27897	-0.81165	0.27906	-0.804	0.27905	-0.78443	0.27905	-0.7663
0.22213	1.05131	0.27803	-0.81704	0.27801	-0.80813	0.27809	-0.79318	0.27803	-0.76912
0.22309	1.05206	0.27705	-0.82868	0.27704	-0.8203	0.27706	-0.79965	0.27703	-0.78112
0.2241	1.05035	0.27607	-0.82838	0.27603	-0.8178	0.27606	-0.80145	0.27604	-0.77814
0.22517	1.05662	0.27504	-0.83383	0.27502	-0.82379	0.27496	-0.80567	0.27502	-0.78808
0.22613	1.0554	0.27407	-0.83821	0.274	-0.83159	0.27405	-0.81347	0.27404	-0.79196
0.22705	1.05768	0.27306	-0.84185	0.27304	-0.83067	0.27304	-0.81476	0.27302	-0.79383
0.22809	1.0598	0.27195	-0.84654	0.27203	-0.83982	0.27207	-0.82082	0.27198	-0.80141
0.22917	1.05296	0.27104	-0.85202	0.27105	-0.8436	0.2711	-0.82436	0.27106	-0.80482
0.23012	1.06699	0.27007	-0.85471	0.26999	-0.84369	0.27003	-0.82845	0.27004	-0.80575
0.23109	1.06025	0.26908	-0.86124	0.26902	-0.85459	0.26905	-0.83359	0.26906	-0.81462
0.2321	1.06214	0.26805	-0.86163	0.26811	-0.85338	0.26799	-0.83621	0.26803	-0.81699
0.23315	1.06629	0.26701	-0.87293	0.267	-0.86156	0.26703	-0.84453	0.26703	-0.82321
0.2341	1.0642	0.26598	-0.87112	0.26602	-0.86196	0.26605	-0.84431	0.26603	-0.82154
0.23514	1.06621	0.26506	-0.86874	0.26505	-0.86082	0.26503	-0.84194	0.26504	-0.82362
0.23605	1.06804	0.26399	-0.87671	0.26408	-0.86881	0.26405	-0.85063	0.26403	-0.83056
0.23709	1.06374	0.26309	-0.8769	0.26304	-0.86846	0.26313	-0.85171	0.26306	-0.83023
0.23815	1.07298	0.26202	-0.87872	0.26204	-0.8679	0.26206	-0.85129	0.26203	-0.8321
0.23915	1.07	0.26106	-0.88335	0.26102	-0.8755	0.26103	-0.8581	0.26103	-0.83648
0.24012	1.07297	0.26005	-0.88291	0.26007	-0.87513	0.26002	-0.85476	0.26	-0.83989
0.24113	1.07669	0.25902	-0.88612	0.25901	-0.87537	0.25907	-0.8613	0.25901	-0.83966
0.24212	1.07582	0.2581	-0.89324	0.25803	-0.88514	0.25806	-0.86555	0.25802	-0.84458
0.24309	1.08095	0.257	-0.89095	0.25704	-0.87937	0.25712	-0.86357	0.2571	-0.84464
0.24413	1.0968	0.25605	-0.89643	0.25604	-0.88767	0.25602	-0.86848	0.25602	-0.84922
0.24513	1.07798	0.25507	-0.89685	0.25497	-0.89137	0.25498	-0.87193	0.25506	-0.85463
0.24617	1.08447	0.25407	-0.89849	0.25405	-0.88929	0.25405	-0.87294	0.25402	-0.85096
0.24712	1.08241	0.25302	-0.90507	0.253	-0.89558	0.25303	-0.87586	0.25297	-0.86061
0.24804	1.08088	0.25203	-0.90126	0.25199	-0.89092	0.25209	-0.87407	0.25205	-0.85348
0.24916	1.08744	0.25109	-0.9067	0.25109	-0.89712	0.25109	-0.87886	0.25104	-0.85899
0.25008	1.08333	0.25001	-0.90753	0.25005	-0.89929	0.25006	-0.88155	0.25	-0.86356
0.25105	1.08844	0.249	-0.90413	0.24903	-0.89522	0.24901	-0.87968	0.24908	-0.85931
0.25209	1.09285	0.24798	-0.90991	0.24808	-0.90034	0.24804	-0.88353	0.24802	-0.86603
0.2531	1.09018	0.24704	-0.91228	0.24703	-0.90342	0.2471	-0.88472	0.24702	-0.86603
0.25415	1.09352	0.24607	-0.91205	0.24606	-0.90528	0.24602	-0.88608	0.24604	-0.86483
0.25512	1.09655	0.24505	-0.91934	0.24503	-0.9109	0.24502	-0.8929	0.24502	-0.87609
0.2561	1.09703	0.24405	-0.91419	0.24403	-0.90738	0.24398	-0.88785	0.24407	-0.8683
0.25715	1.09832	0.24308	-0.92088	0.24305	-0.90982	0.24301	-0.89257	0.24307	-0.87272
0.25811	1.09934	0.24202	-0.92898	0.24202	-0.92199	0.24207	-0.90267	0.24207	-0.88583
0.25919	1.10099	0.24111	-0.9216	0.24111	-0.9095	0.24104	-0.89219	0.24103	-0.87404
0.26012	1.10588	0.24009	-0.92256	0.24003	-0.9163	0.24002	-0.89963	0.24003	-0.87928
0.26109	1.10093	0.23905	-0.92641	0.23907	-0.91448	0.23899	-0.89889	0.23908	-0.88119
0.26211	1.10685	0.23803	-0.92287	0.23802	-0.91775	0.23809	-0.89949	0.23802	-0.87775
0.26309	1.10763	0.23709	-0.92968	0.23706	-0.9209	0.23703	-0.90334	0.23701	-0.88582
0.26407	1.10785	0.23605	-0.92609	0.23604	-0.9159	0.23606	-0.89993	0.23606	-0.88128
0.26515	1.11557	0.23503	-0.9289	0.23502	-0.92163	0.23498	-0.90322	0.23502	-0.88461
0.26613	1.11154	0.23406	-0.93288	0.23398	-0.92139	0.2341	-0.9072	0.23407	-0.88633
0.2671	1.11632	0.23306	-0.93038	0.2331	-0.92217	0.23306	-0.90073	0.23313	-0.88566
0.26819	1.12836	0.23202	-0.93643	0.23205	-0.92961	0.23201	-0.90964	0.23205	-0.89186
0.26907	1.1169	0.23102	-0.93435	0.23109	-0.92463	0.23103	-0.91164	0.23108	-0.88944
0.27013	1.12242	0.23005	-0.93339	0.2301	-0.92401	0.23004	-0.90463	0.23007	-0.88799
0.27112	1.12706	0.22901	-0.94303	0.22906	-0.93339	0.22904	-0.91634	0.229	-0.89747
0.27213	1.12438	0.2281	-0.9388	0.22801	-0.93041	0.22805	-0.90932	0.22808	-0.89199
0.27308	1.12965	0.227	-0.93703	0.22703	-0.93039	0.22707	-0.913	0.22705	-0.89413
0.27413	1.12948	0.22604	-0.94472	0.22601	-0.936	0.22595	-0.91837	0.22612	-0.8976
0.27514	1.1317	0.22509	-0.93719	0.22507	-0.92899	0.22502	-0.9132	0.22511	-0.8964
0.27608	1.13516	0.22404	-0.94329	0.22405	-0.9358	0.22405	-0.91755	0.22405	-0.89839
0.27714	1.1334	0.22304	-0.94591	0.22307	-0.93635	0.22308	-0.91661	0.22309	-0.89933
0.2782	1.14332	0.22201	-0.94276	0.2221	-0.93305	0.2221	-0.91835	0.22208	-0.89763
0.27909	1.14103	0.22101	-0.94786	0.22107	-0.93787	0.22106	-0.92184	0.221	-0.9039
0.28017	1.14028	0.22003	-0.94681	0.22003	-0.93748	0.22003	-0.9183	0.22007	-0.90158
0.28113	1.1526	0.21902	-0.9452	0.21898	-0.9404	0.21906	-0.92473	0.21908	-0.90423
0.28214	1.14713	0.21803	-0.9516	0.2181	-0.94125	0.21806	-0.92296	0.21804	-0.90586
0.28312	1.14913	0.21713	-0.94769	0.21706	-0.93951	0.21705	-0.92284	0.21702	-0.90273
0.28409	1.15753	0.21607	-0.9623	0.216	-0.95489	0.21605	-0.93536	0.21612	-0.91887
0.28515	1.15323	0.21506	-0.96743	0.21506	-0.95684	0.21507	-0.93938	0.21509	-0.92189
0.28607	1.15974	0.21402	-0.95407	0.21403	-0.94409	0.21404	-0.92652	0.21412	-0.90734
0.28717	1.15864	0.21303	-0.95867	0.21304	-0.95147	0.213	-0.93354	0.21308	-0.91346
0.28811	1.16356	0.21198	-0.95457	0.21207	-0.94496	0.212	-0.92635	0.21202	-0.90777
0.28915	1.16758	0.21102	-0.95568	0.21104	-0.94597	0.21106	-0.92803	0.21108	-0.91318
0.29003	1.16845	0.21005	-0.95677	0.21004	-0.95093	0.21011	-0.93113	0.21001	-0.9136
0.29102	1.17219	0.209	-0.95567	0.20907	-0.94515	0.20911	-0.92951	0.209	-0.90975
0.29211	1.17508	0.20803	-0.95886	0.2081	-0.9511	0.20803	-0.93259	0.20805	-0.9149
0.2931	1.17721	0.20704	-0.961	0.20709	-0.95006	0.20702	-0.93489	0.20705	-0.91481
0.29414	1.19236	0.20606	-0.95938	0.20605	-0.9522	0.20607	-0.93172	0.20608	-0.91429
0.29513	1.18372	0.20495	-0.96358	0.20505	-0.95572	0.20504	-0.9391	0.20506	-0.92163
0.29612	1.18738	0.2041	-0.96052	0.20405	-0.95292	0.20403	-0.93646	0.20405	-0.91718
0.29705	1.19249	0.20304	-0.96454	0.20314	-0.95655	0.20308	-0.93999	0.20307	-0.91984
0.29809	1.19267	0.20202	-0.96749	0.20205	-0.95682	0.20209	-0.93861	0.20206	-0.92064
0.29907	1.19482	0.20105	-0.96475	0.20106	-0.95402	0.201	-0.93451	0.20107	-0.91777
0.29966	1.18885	0.20001	-0.96731	0.20003	-0.9618	0.20002	-0.94278	0.20009	-0.92436
0.29918	0.24113	0.19903	-0.96386	0.19907	-0.95609	0.19908	-0.94127	0.19903	-0.92208
0.29806	-0.42956	0.19805	-0.96823	0.19803	-0.96028	0.19799	-0.93928	0.19803	-0.92268
0.29702	-0.52239	0.19709	-0.96968	0.19707	-0.96109	0.19705	-0.94389	0.19705	-0.92593
0.29596	-0.57547	0.19608	-0.96639	0.19612	-0.95931	0.19605	-0.94018	0.19606	-0.92071
0.29498	-0.60818	0.19505	-0.96934	0.19501	-0.963	0.19504	-0.94501	0.19504	-0.92542
0.29405	-0.62928	0.19405	-0.97653	0.19405	-0.96333	0.19408	-0.94518	0.19407	-0.9288
0.29302	-0.66758	0.19314	-0.96835	0.19304	-0.95972	0.1931	-0.94376	0.19308	-0.92381
0.29203	-0.67489	0.19205	-0.97369	0.19212	-0.96586	0.19204	-0.94607	0.19203	-0.9299
0.29101	-0.68743	0.19105	-0.98107	0.19101	-0.97143	0.19108	-0.95282	0.19112	-0.93471
0.28998	-0.70582	0.19008	-0.97744	0.19007	-0.96896	0.19007	-0.95234	0.19006	-0.93156
0.28903	-0.71082	0.189	-0.97924	0.18901	-0.96919	0.18906	-0.95107	0.18902	-0.93464
0.28805	-0.72794	0.18805	-0.97554	0.18802	-0.96674	0.1881	-0.95032	0.18802	-0.93153
0.28703	-0.7336	0.18705	-0.97663	0.18707	-0.97096	0.18706	-0.95049	0.18703	-0.93383
0.28606	-0.74188	0.18602	-0.9795	0.18607	-0.97032	0.18604	-0.95275	0.18605	-0.93626
0.28502	-0.75897	0.1851	-0.97726	0.18507	-0.96832	0.18509	-0.94878	0.18508	-0.92985
0.28405	-0.75942	0.18404	-0.98075	0.18407	-0.9708	0.18412	-0.95328	0.18405	-0.93613
0.28306	-0.76919	0.18301	-0.98133	0.183	-0.97245	0.18309	-0.95454	0.18305	-0.93615
0.28207	-0.77705	0.18201	-0.97776	0.18202	-0.97273	0.18207	-0.95359	0.1821	-0.93495
0.28103	-0.77715	0.18099	-0.9853	0.18109	-0.9777	0.18109	-0.9596	0.1811	-0.9403
0.27999	-0.79303	0.18006	-0.98196	0.18011	-0.97284	0.18007	-0.95566	0.18008	-0.93506
0.27904	-0.79458	0.17905	-0.98261	0.1791	-0.97484	0.17905	-0.95451	0.1791	-0.93787
0.27799	-0.79716	0.1781	-0.99105	0.17806	-0.98128	0.17809	-0.96256	0.17809	-0.94408
0.27702	-0.80761	0.17709	-0.98271	0.17708	-0.97464	0.17707	-0.95783	0.17706	-0.93924
0.27607	-0.80793	0.1761	-0.98738	0.17607	-0.9795	0.17605	-0.96081	0.17608	-0.94279
0.27499	-0.81384	0.17508	-0.98966	0.17509	-0.97834	0.17505	-0.96368	0.17511	-0.94423
0.27406	-0.82203	0.1741	-0.98583	0.17404	-0.97989	0.17406	-0.9593	0.17407	-0.94271
0.27302	-0.81842	0.17312	-0.99258	0.17308	-0.98048	0.17305	-0.96533	0.17308	-0.94557
0.27206	-0.82759	0.17204	-0.9856	0.17205	-0.9811	0.1721	-0.95876	0.17206	-0.9409
0.27104	-0.8305	0.171	-0.99392	0.17108	-0.98003	0.17108	-0.96378	0.17107	-0.94535
0.27007	-0.83384	0.1701	-0.99136	0.17007	-0.98548	0.17011	-0.96682	0.17012	-0.94869
0.26908	-0.83934	0.16904	-0.98986	0.16908	-0.98181	0.16907	-0.96315	0.16908	-0.94387
0.268	-0.84315	0.16812	-0.99476	0.16799	-0.98824	0.16806	-0.96852	0.16809	-0.95231
0.26699	-0.85174	0.16708	-0.9964	0.16706	-0.9833	0.16711	-0.9673	0.16708	-0.94995
0.26606	-0.8528	0.16615	-0.99467	0.1661	-0.98529	0.1662	-0.96628	0.16611	-0.94693
0.26501	-0.84605	0.16509	-1.00701	0.16508	-1.00177	0.16505	-0.98122	0.16512	-0.96287
0.26406	-0.85695	0.16399	-0.99577	0.16405	-0.98483	0.16411	-0.96942	0.16413	-0.95038
0.26305	-0.85879	0.16312	-1.0007	0.16305	-0.99119	0.16306	-0.97047	0.1631	-0.95224
0.26198	-0.85713	0.16207	-1.00003	0.16207	-0.99385	0.16208	-0.97477	0.16205	-0.95604
0.26098	-0.86383	0.16109	-0.99693	0.16108	-0.98783	0.16112	-0.97203	0.16105	-0.95088
0.26005	-0.86045	0.16005	-1.00231	0.16014	-0.99477	0.16008	-0.97415	0.16007	-0.95831
0.25909	-0.86807	0.15907	-1.00166	0.15899	-0.99057	0.15904	-0.9746	0.15902	-0.95521
0.25801	-0.87108	0.15804	-1.00046	0.15803	-0.99357	0.15811	-0.97254	0.15807	-0.95395
0.25706	-0.86929	0.15708	-1.00486	0.15706	-0.9956	0.15712	-0.97844	0.15702	-0.96034
0.25605	-0.87431	0.15604	-1.00336	0.15606	-0.99319	0.15606	-0.97596	0.1561	-0.95764
0.255	-0.87812	0.15509	-1.00405	0.15506	-0.99815	0.15511	-0.97913	0.15508	-0.9585
0.25405	-0.87657	0.15407	-1.00842	0.15406	-0.99955	0.15414	-0.98053	0.15408	-0.96204
0.2531	-0.8811	0.15307	-1.00947	0.15302	-1.00068	0.15303	-0.98224	0.15309	-0.96149
0.25203	-0.88222	0.15202	-1.01545	0.15199	-1.02108	0.1519	-0.97936	0.1519	-0.97127
0.25109	-0.88315	0.15092	-1.01884	0.15095	-1.00831	0.15095	-0.99017	0.15094	-0.97233
0.25003	-0.88767	0.14994	-1.01174	0.14998	-1.00187	0.14993	-0.98343	0.1499	-0.9638
0.24909	-0.88512	0.1489	-1.01626	0.14895	-1.00661	0.14898	-0.9896	0.14891	-0.97007
0.24799	-0.8878	0.1479	-1.01264	0.14788	-1.00367	0.14789	-0.98455	0.14788	-0.96585
0.24708	-0.89162	0.14692	-1.01208	0.147	-1.00471	0.14694	-0.98431	0.14696	-0.9667
0.24601	-0.89009	0.14593	-1.0155	0.14598	-1.00746	0.14598	-0.989	0.14595	-0.96777
0.24509	-0.89914	0.14497	-1.0191	0.14499	-1.00824	0.14501	-0.98986	0.14493	-0.97102
0.2441	-0.89446	0.14389	-1.02529	0.1439	-1.01775	0.14395	-0.99934	0.14394	-0.97911
0.24307	-0.9142	0.14296	-1.02043	0.14295	-1.00914	0.14293	-0.99303	0.14296	-0.97399
0.24212	-0.91067	0.14197	-1.01468	0.1419	-1.01042	0.142	-0.98977	0.14192	-0.96994
0.24102	-0.90063	0.14095	-1.02204	0.14101	-1.01271	0.141	-0.99468	0.14095	-0.97406
0.24002	-0.90339	0.1399	-1.02371	0.13991	-1.01117	0.13998	-0.99175	0.13997	-0.97633
0.23909	-0.90505	0.1389	-1.02781	0.13893	-1.01777	0.13894	-0.99947	0.13897	-0.97914
0.238	-0.90178	0.13794	-1.02425	0.13794	-1.01467	0.13796	-0.99733	0.13793	-0.97715
0.23704	-0.91032	0.1369	-1.0191	0.13699	-1.01151	0.13699	-0.99097	0.13695	-0.974
0.23605	-0.90714	0.1359	-1.02503	0.13595	-1.01671	0.13594	-0.99725	0.13599	-0.97764
0.23504	-0.90927	0.13495	-1.02633	0.13502	-1.01653	0.13497	-0.99874	0.13491	-0.9786
0.23403	-0.91167	0.13397	-1.02104	0.13395	-1.01396	0.13396	-0.99512	0.13397	-0.97731
0.23299	-0.90692	0.13299	-1.0289	0.13295	-1.02108	0.13298	-1.00141	0.13294	-0.98008
0.23203	-0.91718	0.13195	-1.02624	0.13204	-1.01659	0.13191	-0.99686	0.13201	-0.97877
0.23103	-0.91241	0.13093	-1.02813	0.13094	-1.01864	0.13095	-0.99888	0.13096	-0.98154
0.23005	-0.91438	0.12999	-1.03355	0.12994	-1.02219	0.12996	-1.00508	0.12997	-0.98432
0.22905	-0.92142	0.12897	-1.0273	0.12893	-1.0191	0.12895	-0.99935	0.12899	-0.98275
0.22802	-0.91494	0.12788	-1.03432	0.12797	-1.02359	0.12799	-1.00546	0.12796	-0.98645
0.227	-0.91894	0.12701	-1.03321	0.12693	-1.02459	0.12698	-1.00612	0.12696	-0.98513
0.22608	-0.92288	0.12593	-1.03347	0.12592	-1.02458	0.12597	-1.00551	0.12597	-0.98485
0.22508	-0.91841	0.12493	-1.03894	0.12498	-1.03007	0.12492	-1.00804	0.12492	-0.99009
0.22409	-0.92427	0.12394	-1.03168	0.124	-1.02517	0.12399	-1.00495	0.12398	-0.9861
0.22302	-0.92225	0.12294	-1.03919	0.12295	-1.02823	0.12304	-1.01181	0.12298	-0.99164
0.22207	-0.92487	0.12198	-1.04182	0.12191	-1.02833	0.12197	-1.00917	0.12191	-0.99056
0.22105	-0.92924	0.12092	-1.0332	0.1209	-1.02635	0.12092	-1.00856	0.12098	-0.98654
0.22001	-0.9234	0.11993	-1.04183	0.11997	-1.03329	0.11994	-1.01272	0.11991	-0.99437
0.21903	-0.9277	0.11894	-1.04054	0.11893	-1.03151	0.11901	-1.01219	0.11893	-0.9935
0.2181	-0.92785	0.11793	-1.04154	0.11798	-1.03133	0.11799	-1.01313	0.11797	-0.99234
0.21702	-0.92889	0.11696	-1.04681	0.11694	-1.03997	0.11698	-1.01772	0.11698	-1.00015
0.216	-0.94184	0.11595	-1.04275	0.11595	-1.03161	0.11596	-1.01519	0.11589	-0.99481
0.21505	-0.92902	0.11497	-1.04524	0.11499	-1.03805	0.11494	-1.01697	0.11497	-0.99602
0.21408	-0.93434	0.114	-1.05631	0.11396	-1.04732	0.1139	-1.02825	0.11391	-1.00778
0.21305	-0.93885	0.11298	-1.04861	0.1129	-1.03901	0.11297	-1.02142	0.11296	-0.99949
0.21205	-0.93139	0.11193	-1.04946	0.11199	-1.04131	0.11194	-1.01978	0.11192	-1.00287
0.21097	-0.93377	0.11098	-1.0524	0.11095	-1.04151	0.11095	-1.02262	0.11098	-1.00184
0.21005	-0.93767	0.10996	-1.05052	0.1099	-1.04408	0.10998	-1.02192	0.10998	-1.00274
0.20913	-0.93388	0.10895	-1.05522	0.1089	-1.04542	0.10897	-1.02562	0.10891	-1.00712
0.20802	-0.93895	0.10794	-1.05353	0.10799	-1.0433	0.10798	-1.02576	0.10801	-1.00229
0.20708	-0.94145	0.107	-1.05546	0.107	-1.04279	0.10697	-1.02275	0.10698	-1.00629
0.20605	-0.93776	0.10597	-1.0571	0.10595	-1.0494	0.10596	-1.02893	0.1059	-1.00732
0.20505	-0.94422	0.10504	-1.05269	0.10499	-1.04665	0.10501	-1.02479	0.10494	-1.00704
0.20414	-0.94344	0.10396	-1.06231	0.10392	-1.04994	0.10397	-1.03314	0.10398	-1.01078
0.20306	-0.94176	0.10299	-1.0604	0.10296	-1.05207	0.10292	-1.03205	0.10299	-1.01227
0.2021	-0.94448	0.10194	-1.05895	0.10197	-1.05061	0.10195	-1.03061	0.10199	-1.00939
0.20112	-0.94289	0.10101	-1.06861	0.10094	-1.05878	0.10091	-1.03823	0.10101	-1.01937
0.20009	-0.94724	0.10019	-1.0594	0.09997	-1.05228	0.10003	-1.03336	0.09998	-1.01187
0.1991	-0.9459	0.10004	-1.05408	0.09896	-1.05599	0.09895	-1.03498	0.09895	-1.01611
0.19801	-0.94694	--	--	0.09801	-1.05991	0.098	-1.04075	0.09802	-1.01975
0.19708	-0.95029	--	--	0.09694	-1.05396	0.09701	-1.03548	0.09699	-1.01498
0.19611	-0.94728	--	--	0.09601	-1.06211	0.09592	-1.03973	0.096	-1.01849
0.19506	-0.94941	--	--	0.09499	-1.06033	0.09502	-1.0414	0.09496	-1.02044
0.19405	-0.95419	--	--	0.09397	-1.05902	0.09394	-1.03911	0.09393	-1.02132
0.19309	-0.94884	--	--	0.09303	-1.06468	0.09293	-1.04801	0.09299	-1.02562
0.19204	-0.95374	--	--	0.09201	-1.06406	0.09204	-1.04113	0.09193	-1.02076
0.19109	-0.96025	--	--	0.09092	-1.06596	0.09099	-1.04617	0.09097	-1.02486
0.19008	-0.9589	--	--	0.08997	-1.06851	0.08997	-1.04858	0.08991	-1.0298
0.18896	-0.95923	--	--	0.08896	-1.06751	0.08891	-1.0464	0.08898	-1.02403
0.18804	-0.95545	--	--	0.08795	-1.08206	0.08796	-1.06227	0.088	-1.04123
0.18707	-0.95608	--	--	0.08697	-1.07174	0.08699	-1.05127	0.087	-1.03152
0.18605	-0.96016	--	--	0.08597	-1.07108	0.08596	-1.05027	0.08599	-1.03152
0.18506	-0.95727	--	--	0.08491	-1.07826	0.08495	-1.05857	0.08499	-1.03728
0.18403	-0.95998	--	--	0.08397	-1.0722	0.08395	-1.05366	0.08395	-1.03266
0.18307	-0.96027	--	--	0.08299	-1.07886	0.083	-1.05686	0.08291	-1.03621
0.18206	-0.95901	--	--	0.08199	-1.08055	0.08194	-1.05774	0.082	-1.03892
0.1811	-0.96764	--	--	0.08096	-1.07847	0.081	-1.05721	0.08088	-1.03677
0.18001	-0.96382	--	--	0.08001	-1.08429	0.07999	-1.06357	0.07998	-1.04215
0.17903	-0.96503	--	--	0.07898	-1.08401	0.07898	-1.06396	0.07898	-1.04106
0.1781	-0.96869	--	--	0.07802	-1.08514	0.07796	-1.06557	0.07801	-1.04169
0.17703	-0.96584	--	--	0.07696	-1.08826	0.07704	-1.0677	0.07702	-1.04836
0.1761	-0.96949	--	--	0.07596	-1.08563	0.07592	-1.0661	0.07603	-1.04356
0.17506	-0.96892	--	--	0.07497	-1.09388	0.07499	-1.06992	0.07497	-1.05088
0.17413	-0.96788	--	--	0.07393	-1.09828	0.074	-1.07948	0.07396	-1.05849
0.17307	-0.97301	--	--	--	--	--	--	--	--
0.17233	-0.98598	--	--	--	--	--	--	--	--
